# Supplementary material for: Deep Learning Classification for Diabetic Foot Thermograms
Source: Sensors (Basel). 2020 Mar 22;20(6):1762. doi: 10.3390/s20061762 (PMC7147707; doi:10.3390/s20061762)
Supplement: Supplementary file 1 [file sensors-20-01762-s001.zip]

Archive with 4 entries (3 files):
- DFTNet/
- DFTNet/BASIC_DFTNet.m
- DFTNet/DATA.rar
- DFTNet/Readme (DFTNet).txt
