# Supplementary material for: Deep Learning Classification for Diabetic Foot Thermograms
Source: Sensors (Basel). 2020 Mar 22;20(6):1762. doi: 10.3390/s20061762 (PMC7147707; doi:10.3390/s20061762)
Supplement: Supplementary file 1 [file sensors-20-01762-s001.zip › DFTNet/Readme (DFTNet).txt]

Comments about the use of DFTNet

1. The script runs in MATLAB under the restriction that the GPU must be 3.0 or higher.
2. DATA location (line 17 of the script) must be changed for the path where the images are located.

3. The algorithm was designed for processing by patches, as stated in the paper. If it is intended to process the whole image, the most likely is that the results will not be accurated unless you have a large database.
